# Supplementary material for: Cognitive CAMSA: an ecological proposal to integrate cognitive performance into motor competence assessment
Source: Front Psychol. 2023 Dec 22;14:1330856. doi: 10.3389/fpsyg.2023.1330856 (PMC10768843; doi:10.3389/fpsyg.2023.1330856)
Supplement: Supplementary file 1 [file Table_1.XLSX]

## Sheet: Descriptive data
	Test	Variable		Boys	Girls	Total
	Cognitive CAMSA	Cognitive score	Mean	4.04	3.81	3.92
			Median	4	4	4
			SD	1.04	1.01	1.08
			IQR	2	2	2
		Motor skill score	Mean	10.4	9.03	9.83
			Median	11	9	10
			SD	2.51	2.34	2.52
			IQR	3	3.25	4
		Time (s)	Mean	24.7	26.5	25.4
			Median	22.8	25.4	23.9
			SD	7.45	7.7	7.29
			IQR	7.07	8.93	8.42
	Original CAMSA	Motor skill score	Mean	10.9	9.79	10.4
			Median	11	10	10
			SD	2.12	2.03	2.1
			IQR	2.25	2	3
		Time (s)	Mean	22.2	23.5	22.8
			Median	21.1	21.9	21.5
			SD	5.58	6.19	5.66
			IQR	7.21	6.76	6.37
		Total Score	Mean	17.4	15.7	16.6
			Median	17	16	17
			SD	4.77	4.54	4.63
			IQR	8	6	7
	Corsi Block	Total correct trials	Mean	7.7	7.09	7.45
			Median	8	7	8
			SD	2.25	2.04	2.21
			IQR	2	2	3
		Block Span	Mean	5.7	5.25	5.53
			Median	5.5	5	5
			SD	1.51	1.49	1.57
			IQR	1	1	1
		Memory Span	Mean	4.88	4.41	4.69
			Median	5	4.5	5
			SD	1.21	1.25	1.27
			IQR	1.13	1	1.5
	Digit Span	Total number of correct sequences	Mean	5.63	5.07	5.38
			Median	5.5	5	5
			SD	2.15	2.28	2.15
			IQR	2	3	3
		Memory Span	Mean	5.58	5.1	5.37
			Median	5	5	5
			SD	1.32	1.35	1.31
			IQR	2	2	1

## Sheet: Pairwise comp and effect sizes
	Test	Variable	Cluster	Cluster	n1	n2	statistic	p	p.adj	R-effect size
	Cognitive CAMSA	Cognitive score	1	2	34	23	-2.22375	0.0261653	0.392479	-0.294543
			1	3	34	27	5.16578	2.39442e-07	3.59163e-06	0.66141
			1	4	34	16	-0.327556	0.743247	1	-0.0463235
			1	5	34	53	8.42919	3.48076e-17	5.22115e-16	0.903704
			1	6	34	16	2.24625	0.0246881	0.370321	0.317668
			2	3	23	27	6.80872	9.84733e-12	1.4771e-10	0.962898
			2	4	23	16	1.53917	0.123763	1	0.246465
			2	5	23	53	9.82204	9.04951e-23	1.35743e-21	1.12667
			2	6	23	16	3.93609	8.2821e-05	0.00124232	0.630278
			3	4	27	16	-4.53548	5.74718e-06	8.62076e-05	-0.691655
			3	5	27	53	2.20137	0.0277095	0.415643	0.246121
			3	6	27	16	-2.06223	0.039186	0.58779	-0.314487
			4	5	16	53	6.84107	7.86033e-12	1.17905e-10	0.823568
			4	6	16	16	2.20702	0.0273127	0.40969	0.39015
			5	6	53	16	-4.10558	4.03294e-05	0.000604941	-0.494254
		Motor skill score	1	2	34	23	2.12706	0.0334147	0.501221	0.281737
			1	3	34	27	1.62895	0.103323	1	0.208566
			1	4	34	16	5.91075	3.40549e-09	5.10824e-08	0.835907
			1	5	34	53	7.92538	2.27454e-15	3.41181e-14	0.84969
			1	6	34	16	6.67009	2.55648e-11	3.83472e-10	0.943293
			2	3	23	27	-0.544004	0.586438	1	-0.0769338
			2	4	23	16	3.74049	0.000183659	0.00275488	0.598958
			2	5	23	53	4.67434	2.94898e-06	4.42348e-05	0.536184
			2	6	23	16	4.44764	8.6817e-06	0.000130226	0.712193
			3	4	27	16	4.34889	1.36825e-05	0.000205238	0.6632
			3	5	27	53	5.58914	2.28198e-08	3.42297e-07	0.624885
			3	6	27	16	5.07857	3.80292e-07	5.70438e-06	0.774474
			4	5	16	53	-0.177196	0.859354	1	-0.0213319
			4	6	16	16	0.651126	0.514965	1	0.115104
			5	6	53	16	0.984233	0.325001	1	0.118488
		Time (s)	1	2	34	23	-2.94948	0.00318312	0.0477468	-0.390668
			1	3	34	27	-4.27372	1.92237e-05	0.000288356	-0.547194
			1	4	34	16	-4.04291	5.27926e-05	0.000791889	-0.571753
			1	5	34	53	-9.71443	2.61717e-22	3.92575e-21	-1.0415
			1	6	34	16	-6.47609	9.41323e-11	1.41198e-09	-0.915857
			2	3	23	27	-1.07615	0.281858	1	-0.152191
			2	4	23	16	-1.31897	0.187179	1	-0.211204
			2	5	23	53	-5.35945	8.34778e-08	1.25217e-06	-0.614771
			2	6	23	16	-3.58493	0.000337174	0.00505761	-0.574048
			3	4	27	16	-0.393099	0.694247	1	-0.059947
			3	5	27	53	-4.3683	1.25218e-05	0.000187828	-0.488391
			3	6	27	16	-2.73122	0.00631001	0.0946501	-0.416507
			4	5	16	53	-3.18607	0.00144217	0.0216326	-0.383558
			4	6	16	16	-2.08643	0.0369393	0.55409	-0.368833
			5	6	53	16	0.600048	0.548474	1	0.0722373
	Original CAMSA	Motor skill score	1	2	34	23	1.91997	0.0548617	0.822925	0.254306
			1	3	34	27	1.71708	0.0859653	1	0.219849
			1	4	34	16	4.2328	2.30799e-05	0.000346198	0.598608
			1	5	34	53	5.87344	4.26838e-09	6.40257e-08	0.629699
			1	6	34	16	4.47162	7.76286e-06	0.000116443	0.632383
			2	3	23	27	-0.266903	0.789544	1	-0.0377458
			2	4	23	16	2.34961	0.018793	0.281895	0.376239
			2	5	23	53	3.09258	0.00198423	0.0297634	0.354744
			2	6	23	16	2.57202	0.0101107	0.151661	0.411853
			3	4	27	16	2.66449	0.00771043	0.115656	0.406332
			3	5	27	53	3.5862	0.000335538	0.00503307	0.400949
			3	6	27	16	2.89398	0.00380386	0.057058	0.441329
			4	5	16	53	0.0255705	0.9796	1	0.00307832
			4	6	16	16	0.204787	0.837738	1	0.0362016
			5	6	53	16	0.228253	0.81945	1	0.0274784
		Time (s)	1	2	34	23	-2.16818	0.030145	0.452175	-0.287182
			1	3	34	27	-2.93185	0.00336948	0.0505421	-0.375385
			1	4	34	16	-2.77111	0.00558663	0.0837995	-0.391893
			1	5	34	53	-8.26166	1.43663e-16	2.15494e-15	-0.885743
			1	6	34	16	-5.15583	2.52513e-07	3.7877e-06	-0.729144
			2	3	23	27	-0.600504	0.54817	1	-0.0849241
			2	4	23	16	-0.782527	0.433905	1	-0.125305
			2	5	23	53	-4.92581	8.40122e-07	1.26018e-05	-0.565029
			2	6	23	16	-3.00336	0.00267021	0.0400531	-0.480922
			3	4	27	16	-0.267363	0.789189	1	-0.0407725
			3	5	27	53	-4.48118	7.423e-06	0.000111345	-0.501012
			3	6	27	16	-2.55892	0.0104997	0.157496	-0.390232
			4	5	16	53	-3.41871	0.000629184	0.00943776	-0.411565
			4	6	16	16	-2.04488	0.0408665	0.612997	-0.361488
			5	6	53	16	0.884186	0.376596	1	0.106443
		Total score	1	2	34	23	2.24046	0.0250609	0.375913	0.296757
			1	3	34	27	2.73976	0.0061484	0.092226	0.35079
			1	4	34	16	3.90986	9.23505e-05	0.00138526	0.552937
			1	5	34	53	8.71892	2.80874e-18	4.21311e-17	0.934766
			1	6	34	16	5.77484	7.7028e-09	1.15542e-07	0.816685
			2	3	23	27	0.357223	0.720925	1	0.0505189
			2	4	23	16	1.78307	0.0745748	1	0.28552
			2	5	23	53	5.25004	1.5207e-07	2.28105e-06	0.60222
			2	6	23	16	3.51988	0.00043175	0.00647625	0.563631
			3	4	27	16	1.51858	0.128869	1	0.231581
			3	5	27	53	5.11554	3.12845e-07	4.69267e-06	0.571935
			3	6	27	16	3.3107	0.000930639	0.0139596	0.504877
			4	5	16	53	2.56065	0.0104477	0.156716	0.308266
			4	6	16	16	1.59921	0.109775	1	0.282702
			5	6	53	16	-0.578516	0.562916	1	-0.0696451
	Corsi Block	Total correct trials	1	2	34	23	2.04196	0.0411559	0.617339	0.270464
			1	3	34	27	1.02786	0.304014	1	0.131605
			1	4	34	16	2.77597	0.00550377	0.0825566	0.392581
			1	5	34	53	3.58793	0.000333319	0.00499979	0.384666
			1	6	34	16	2.41094	0.0159116	0.238674	0.340958
			2	3	23	27	-1.00909	0.312932	1	-0.142707
			2	4	23	16	0.891736	0.372535	1	0.142792
			2	5	23	53	0.949456	0.342389	1	0.10891
			2	6	23	16	0.551792	0.581091	1	0.0883575
			3	4	27	16	1.8277	0.0675949	1	0.278721
			3	5	27	53	2.21366	0.0268523	0.402784	0.247495
			3	6	27	16	1.47693	0.139695	1	0.225229
			4	5	16	53	-0.186596	0.851977	1	-0.0224636
			4	6	16	16	-0.313011	0.754272	1	-0.0553331
			5	6	53	16	-0.201365	0.840413	1	-0.0242415
		Block span	1	2	34	23	2.00786	0.0446584	0.669877	0.265947
			1	3	34	27	1.5004	0.133512	1	0.192106
			1	4	34	16	2.53082	0.0113796	0.170694	0.357912
			1	5	34	53	3.84917	0.000118518	0.00177776	0.412675
			1	6	34	16	2.10198	0.0355549	0.533324	0.297265
			2	3	23	27	-0.547371	0.584124	1	-0.0774099
			2	4	23	16	0.691715	0.489116	1	0.110763
			2	5	23	53	1.21622	0.223902	1	0.13951
			2	6	23	16	0.292349	0.77002	1	0.0468133
			3	4	27	16	1.20604	0.227801	1	0.18392
			3	5	27	53	1.94127	0.0522258	0.783386	0.21704
			3	6	27	16	0.793958	0.42722	1	0.121077
			4	5	16	53	0.275187	0.783173	1	0.0331286
			4	6	16	16	-0.367727	0.713077	1	-0.0650055
			5	6	53	16	-0.730965	0.464801	1	-0.0879978
		Memory span	1	2	34	23	2.06567	0.0388599	0.582899	0.273604
			1	3	34	27	0.779757	0.435534	1	0.0998377
			1	4	34	16	2.77259	0.00556121	0.0834181	0.392104
			1	5	34	53	3.18941	0.00142563	0.0213844	0.341941
			1	6	34	16	2.35719	0.0184138	0.276207	0.333357
			2	3	23	27	-1.25704	0.208738	1	-0.177773
			2	4	23	16	0.868926	0.384887	1	0.13914
			2	5	23	53	0.573129	0.566557	1	0.0657424
			2	6	23	16	0.482076	0.629752	1	0.0771939
			3	4	27	16	2.02717	0.0426451	0.639676	0.30914
			3	5	27	53	2.11381	0.0345313	0.51797	0.236331
			3	6	27	16	1.628	0.103525	1	0.248267
			4	5	16	53	-0.48998	0.624148	1	-0.0589866
			4	6	16	16	-0.356202	0.721689	1	-0.0629683
			5	6	53	16	0.0484854	0.961329	1	0.00583695
	Digit Span	Total number of correct sequences	1	2	34	23	1.33656	0.181365	1	0.177032
			1	3	34	27	2.30356	0.0212473	0.318709	0.294941
			1	4	34	16	1.61322	0.106697	1	0.228144
			1	5	34	53	2.80434	0.00504201	0.0756302	0.300657
			1	6	34	16	2.09814	0.0358927	0.53839	0.296722
			2	3	23	27	0.820987	0.411653	1	0.116105
			2	4	23	16	0.393901	0.693654	1	0.0630747
			2	5	23	53	1.02262	0.306489	1	0.117302
			2	6	23	16	0.845496	0.397834	1	0.135388
			3	4	27	16	-0.331939	0.739935	1	-0.0506202
			3	5	27	53	0.094664	0.924582	1	0.0105838
			3	6	27	16	0.134038	0.893373	1	0.0204406
			4	5	16	53	0.4456	0.655886	1	0.0536439
			4	6	16	16	0.415816	0.677544	1	0.0735067
			5	6	53	16	0.069783	0.944366	1	0.00840088
		Memory Span	1	2	34	23	0.904804	0.365569	1	0.119844
			1	3	34	27	2.43005	0.0150969	0.226453	0.311136
			1	4	34	16	2.09858	0.0358541	0.537812	0.296784
			1	5	34	53	2.79329	0.00521744	0.0782616	0.299472
			1	6	34	16	2.33126	0.0197399	0.296098	0.329689
			2	3	23	27	1.3467	0.178077	1	0.190452
			2	4	23	16	1.20397	0.228601	1	0.19279
			2	5	23	53	1.47974	0.138942	1	0.169738
			2	6	23	16	1.42066	0.155416	1	0.227487
			3	4	27	16	0.0311119	0.97518	1	0.00474452
			3	5	27	53	-0.053497	0.957336	1	-0.00598114
			3	6	27	16	0.2547	0.798955	1	0.0388414
			4	5	16	53	-0.0787539	0.937228	1	-0.00948086
			4	6	16	16	0.19952	0.841856	1	0.0352704
			5	6	53	16	0.326048	0.744388	1	0.0392516
